# Supplementary material for: Endoscopic and Robotic Parotidectomy for the Treatment of Parotid Tumors: A Systematic Review and Meta-Analysis
Source: Front Oncol. 2021 Nov 10;11:748885. doi: 10.3389/fonc.2021.748885 (PMC8660082; doi:10.3389/fonc.2021.748885)
Supplement: Supplementary file 1 [file Table_1.xlsx]

## Sheet: Sheet2
eTable 1. Risk of bias of three RCTs with Cochrane Collaboration tools.
Red, yellow and green correspond to a high risk, unknown risk and low risk of bias, respectively.
Risk of bias	Fan rt al. 2017	Yan et al. 2015	Huang et al. 2009
Random sequence generation (selection bias)	Quote:"The patients were randomly divided into two treatment groups" Method of random sequence generation was not described.	Quote:"...patients were selected randomly to undergo an endoscopic parotid surgery…" Method of random sequence generation was not described.	Quote:"A total of 38 patients were randomly assigned to conventional (20 patients) or endoscopeassisted (18 patients) partial parotidectomy Method of random sequence generation was not described.
Allocation concealment (selection bias)	Impossible due to nature of surgery and peroperative consent.	Impossible due to nature of surgery and peroperative consent.	Impossible due to nature of surgery and peroperative consent.
Blinding of participants and personnel (performance bias)	Impossible due to nature of surgery and peroperative consent.	Impossible due to nature of surgery and peroperative consent.	Impossible due to nature of surgery and peroperative consent.
Blinding of outcome assessme (detection bias)	Impossible due to nature of surgery and peroperative consent.	Impossible due to nature of surgery and peroperative consent.	Impossible due to nature of surgery and peroperative consent.
Incomplete outcome data (attrition bias)	There was no incomplete or missing data.	There was no incomplete or missing data.	There was no incomplete or missing data.
Selective reporting (reporting bias)	Consistency between outcome measure in methods and results.	Consistency between outcome measure in methods and results.	Consistency between outcome measure in methods and results.
