# Supplementary material for: Endoscopic and Robotic Parotidectomy for the Treatment of Parotid Tumors: A Systematic Review and Meta-Analysis
Source: Front Oncol. 2021 Nov 10;11:748885. doi: 10.3389/fonc.2021.748885 (PMC8660082; doi:10.3389/fonc.2021.748885)
Supplement: Supplementary file 2 [file Table_2.xlsx]

## Sheet: Sheet4
eTable 2. Risk of bias of non-randomized studies with MINORS scale.
Risk of bias	Park et al. 2020	Zhang et al. 2015	Woo et al. 2015	Huang et al. 2007	Chen et al. 2009	Lin et al. 2000	Li et al. 2019	Kim et al. 2019	Gao et al. 2019	Chen et al. 2014
A clearly stated aim	★★	★★	★★	★★	★★	★	★★	★★	★★	★★
Inclusion of consecutive patients	★★	★★	★★	★★	★★		★★	★★	★★	★★
Prospective collection of data	★	★	★	★	★		★	★★	★	★
Endpoints appropriate to the aim of the study	★★	★★	★★	★★	★★	★★	★★	★★	★★	★★
Unbiased assessment of the study endpoint
Follow-up period appropriate to the aim of the study	★	★	★	★	★	★	★	★	★	★
Loss to follow up less than 5%	★★	★★	★★	★★	★★	★★	★★	★★	★★	★★
Prospective calculation of the study size								★
An adequate control group							★★	★★	★★	★★
Contemporary groups							★★	★★	★★	★★
Baseline equivalence of groups							★★	★★	★★	★★
Adequate statistical analyses							★★	★★	★★	★★
